# Supplementary material for: GiOPARK Project: The Genetic Study of Parkinson’s Disease in the Croatian Population
Source: Genes (Basel). 2024 Feb 19;15(2):255. doi: 10.3390/genes15020255 (PMC10888376; doi:10.3390/genes15020255)
Supplement: Supplementary file 1 [file genes-15-00255-s001.zip]

Archive with 1 entries (1 files):
- genes-2872356-supplementary.pdf
